# Supplementary material for: Characterization of Key Aroma Compounds in Aged Chinese Nongxiangxing Baijiu Based on Sensory and Quantitative Analysis: Emphasis on the Contribution of Trace Compounds
Source: Molecules. 2025 Jul 14;30(14):2963. doi: 10.3390/molecules30142963 (PMC12298148; doi:10.3390/molecules30142963)
Supplement: Supplementary file 1 [file molecules-30-02963-s001.zip]

Archive with 1 entries (1 files):
- molecules-3740838-supplementary.pdf
